# Supplementary material for: Heterozygote Dopamine Transporter Knockout Rats Display Enhanced Cocaine Locomotion in Adolescent Females
Source: Int J Mol Sci. 2022 Dec 6;23(23):15414. doi: 10.3390/ijms232315414 (PMC9736933; doi:10.3390/ijms232315414)
Supplement: Supplementary file 1 [file ijms-23-15414-s001.zip]

Archive with 1 entries (1 files):
- ijms-2044131-supplementary.pdf
